# Supplementary material for: Early Short-Term Postoperative Mechanical Failures of Current Ceramic-on-Ceramic Bearing Total Hip Arthroplasties
Source: Materials (Basel). 2020 Nov 24;13(23):5318. doi: 10.3390/ma13235318 (PMC7727787; doi:10.3390/ma13235318)
Supplement: Supplementary file 1 [file materials-13-05318-s001.zip]

Archive with 1 entries (1 files):
- materials-995549-supplementary.xlsx
