# Supplementary material for: Early Short-Term Postoperative Mechanical Failures of Current Ceramic-on-Ceramic Bearing Total Hip Arthroplasties
Source: Materials (Basel). 2020 Nov 24;13(23):5318. doi: 10.3390/ma13235318 (PMC7727787; doi:10.3390/ma13235318)
Supplement: Supplementary file 1 [file materials-13-05318-s001.zip › materials-995549-supplementary.xlsx]

## Sheet: Hoja1
Initials	Age	Sex	Revisions	Right	Left
FGV	45	M	OK	X
AMR	37	F	OK	X
STR	24	F	OK	X
CMB	50	F	OK	X
RES	50	M	OK	X
RIC	44	F	OK		X
SGR	39	M	OK	X
TGM	25	F	OK		X
AMN	28	F	OK	X
SRM	33	M	OK	X
SMN	52	F	OK	X
AKM	40	F	OK	X
TRR	45	M	OK		X
JCM	43	M	OK		X
JAR	45	M	OK	X
MAR	65	F	OK	X
PER	38	F	OK		X
PAB	48	M	OK		X
MUR	29	F	OK	X
APM	39	M	OK		X
APM	33	M	OK	X
SIT	30	F	OK		X
REA	31	F	OK		X
MIR	22	M	OK	X
SUL	38	F	OK	X
PAL	29	M	OK	X
JGM	33	F	OK		X
MFF	46	M	OK		X
ATG	62	F	OK	X
SOÑ	45	M	OK		X
SUE	60	F	OK	X
MIE	55	F	OK	X
JGG	44	M	OK		X
JMN	40	M	OK	X
JMB	51	F	OK		X
SRI	38	F	OK		X
FAR	39	F	OK		X
TRE	61	F	OK
TUI	29	F	OK	X
RES	69	M	OK		X
POL	45	F	OK		X
PAM	43	F	OK	X
PER	40	F	OK		X
GAL	28	M	OK		X
ETI	40	F	OK	X
IER	40	F	OK	X
FJM	39	F	Fail- 372	X
SOP	43	M	OK	X
SIR	29	F	OK		X
LES	65	F	OK	X
MAR	43	M	OK	X
NOM	40	M	OK		X
APF	39	M	OK	X
MRC	37	M	OK		X
JGA	59	F	OK	X
JER	28	F	OK	X
SUR	45	F	OK		X
APL	44	F	OK	X
QGM	58	M	OK		X
JGL	40	F	OK		X
LAR	55	M	OK		X
SIM	26	M	OK	X
POA	37	F	OK		X
ETA	29	M	OK		X
SUB	43	F	OK	X
BLO	25	F	OK	X
MAN	40	F	OK		X
NCB	30	M	OK	X
SUM	40	F	OK	X
SIR	39	F	OK	X
SAO	33	M	OK	X
AEO	39	M	OK	X
OIR	48	M	OK	X
QUI	50	F	OK		X
SOR	33	F	OK	X
PUR	44	M	OK	X
SAU	37	M	OK	X	X
MIA	45	F	OK	X
MER	37	F	OK	X
TRR	62	M	OK		X
RPM	33	F	OK		X
QPT	63	M	OK	X
YGN	46	F	OK		X
SUI	29	F	OK	X
MIR	62	M	OK
SAI	50	M	OK	X
SUÑ	33	F	OK		X
SAP	37	F	OK	X
WIL	40	F	OK		X
XGM	30	M	Failed-398		X
FIO	67	M	OK		X
SAM	45	F	OK	X
JUT	58	F	OK	X
JOM	67	F	OK	X
JEM	25	F	OK	X
SAT	29	F	OK		X
ERO	40	M	OK	X
MSO	47	M	Fail-410	X
JLL	44	F	OK		X
MSN	43	F	OK	X
JGN	43	F	OK		X
GGG	38	M	OK		X
REQ	45	F	Failed-500		X
JQI	48	F	OK		X
MÑÑ	35	F	OK		X
HDL	43	F	OK	X
JMM	39	M	Fail-587	X
SAT	44	F	OK		X
JUU	30	F	OK		X
TAG	45	M	Fail-639	X
PEL	38	F	OK	X
SRG	40	F	OK		X
HZN	51	F	OK		X
LIU	55	F	OK		X
LZZ	45	M	OK		X
PHO	43	M	OK	X
JML	45	M	OK		X
